# Supplementary material for: Genome-Wide Identification and Expression Profiling of the Invertase Genes Involved in Sugar Metabolism and Accumulation in Actinidia arguta
Source: Int J Mol Sci. 2025 Feb 27;26(5):2150. doi: 10.3390/ijms26052150 (PMC11899927; doi:10.3390/ijms26052150)
Supplement: Supplementary file 1 [file ijms-26-02150-s001.zip]

Archive with 4 entries (2 files):
- ijms-3419610-supplementary/
- ijms-3419610-supplementary/Supporting information/
- ijms-3419610-supplementary/Supporting information/Supporting information.pdf
- ijms-3419610-supplementary/Supporting information/Tables S1-S8.xlsx
