# Supplementary material for: Genome-Wide Identification and Expression Profiling of the Invertase Genes Involved in Sugar Metabolism and Accumulation in Actinidia arguta
Source: Int J Mol Sci. 2025 Feb 27;26(5):2150. doi: 10.3390/ijms26052150 (PMC11899927; doi:10.3390/ijms26052150)
Supplement: Supplementary file 1 [file ijms-26-02150-s001.zip › ijms-3419610-supplementary/Supporting information/Tables S1-S8.xlsx]

## Sheet: Table S1
Table S1 Genome information for genome-wide identification of AaINV genes in this study.
Species name	Genome data links
Arabidopsis thaliana	https://www.arabidopsis.org/
Actinidia chinensis cv hongyang v4	https://ngdc.cncb.ac.cn/bioproject/browse/PRJCA013218
Actinidia eriantha	https://ngdc.cncb.ac.cn/bioproject/browse/PRJCA017919
Actinidia hemsleyana	https://ngdc.cncb.ac.cn/gwh/Assembly/38016/show
Actinidia rufa	https://ngdc.cncb.ac.cn/gwh/ncbi_assembly/56297/show
Actinidia arguta	https://db.cngb.org/search/project/CNP0002968/

## Sheet: Table S2
Table S2 Characteristics of 102 INV proteins in A. arguta.
Gene Name	Type	Gene ID	Location	Protein length (aa)	Molecular weight (Da)	Isoelectric point
AaCWINV1	CWINV	GWHGBJWW010391	Chr12A	507	57336.9	6.81
AaCWINV2	CWINV	GWHGBJWW010395	Chr12A	214	24483.5	5.69
AaCWINV3	CWINV	GWHGBJWW011774	Chr12B	507	57314.9	6.97
AaCWINV4	CWINV	GWHGBJWW011777	Chr12B	527	59890.2	8.2
AaCWINV5	CWINV	GWHGBJWW013102	Chr12C	490	55192.6	8.05
AaCWINV6	CWINV	GWHGBJWW013105	Chr12C	351	38992.9	5.61
AaCWINV7	CWINV	GWHGBJWW014491	Chr12D	585	66020.1	7.66
AaCWINV8	CWINV	GWHGBJWW014494	Chr12D	489	55878.5	8.75
AaCWINV9	CWINV	GWHGBJWW022416	Chr14A	555	61816.2	4.68
AaCWINV10	CWINV	GWHGBJWW023687	Chr14B	549	60950.5	4.74
AaCWINV11	CWINV	GWHGBJWW025043	Chr14C	534	59885	5.18
AaCWINV12	CWINV	GWHGBJWW026195	Chr14D	443	49263.3	4.64
AaCWINV13	CWINV	GWHGBJWW033151	Chr16A	569	64013.1	9.13
AaCWINV14	CWINV	GWHGBJWW034996	Chr16B	569	63957.1	9.07
AaCWINV15	CWINV	GWHGBJWW037040	Chr16C	569	64056.2	9.12
AaCWINV16	CWINV	GWHGBJWW038889	Chr16D	566	63686.8	9.17
AaCWINV17	CWINV	GWHGBJWW051617	Chr18D	521	58270.2	4.69
AaCWINV18	CWINV	GWHGBJWW065134	Chr20A	465	52474.4	5.91
AaCWINV19	CWINV	GWHGBJWW066542	Chr20B	519	58620.2	5.75
AaCWINV20	CWINV	GWHGBJWW067918	Chr20C	519	58589.2	5.66
AaCWINV21	CWINV	GWHGBJWW069337	Chr20D	553	62602.9	6.08
AaCWINV22	CWINV	GWHGBJWW089260	Chr24A	508	56254.6	4.76
AaCWINV23	CWINV	GWHGBJWW093483	Chr24D	1076	119523	5.23
AaNINV1	NINV	GWHGBJWW134739	Chr4A	608	69840	6.22
AaNINV2	NINV	GWHGBJWW135454	Chr4A	255	29378.6	9.76
AaNINV3	NINV	GWHGBJWW135455	Chr4A	479	54627.5	5.6
AaNINV4	NINV	GWHGBJWW135678	Chr4B	570	65253.6	6.16
AaNINV5	NINV	GWHGBJWW136409	Chr4B	479	54627.5	5.6
AaNINV6	NINV	GWHGBJWW136632	Chr4C	500	57393.3	5.88
AaNINV7	NINV	GWHGBJWW137347	Chr4C	436	49893	7.57
AaNINV8	NINV	GWHGBJWW137569	Chr4D	570	65253.6	6.16
AaNINV9	NINV	GWHGBJWW138290	Chr4D	556	63518	6.12
AaNINV10	NINV	GWHGBJWW143377	Chr6A	570	64995.7	6.12
AaNINV11	NINV	GWHGBJWW143980	Chr6A	153	17923.4	5.6
AaNINV12	NINV	GWHGBJWW144927	Chr6B	570	65023.7	6.12
AaNINV13	NINV	GWHGBJWW146483	Chr6C	486	55441.6	5.74
AaNINV14	NINV	GWHGBJWW148023	Chr6D	486	55441.6	5.74
AaNINV15	NINV	GWHGBJWW148621	Chr6D	146	17203.7	5.77
AaNINV16	NINV	GWHGBJWW150427	Chr7A	506	56751.3	5.92
AaNINV17	NINV	GWHGBJWW150722	Chr7A	574	65640.4	6.12
AaNINV18	NINV	GWHGBJWW151829	Chr7B	551	62015.8	6.14
AaNINV19	NINV	GWHGBJWW152141	Chr7B	574	65592.3	6.12
AaNINV20	NINV	GWHGBJWW153244	Chr7C	610	69056.6	8.36
AaNINV21	NINV	GWHGBJWW153551	Chr7C	574	65626.3	6.12
AaNINV22	NINV	GWHGBJWW154628	Chr7D	580	65203.2	6.08
AaNINV23	NINV	GWHGBJWW154945	Chr7D	574	65654.4	6.12
AaNINV24	NINV	GWHGBJWW162504	Chr9A	178	20306.3	8.68
AaNINV25	NINV	GWHGBJWW163784	Chr9B	81	8952.56	4.79
AaNINV26	NINV	GWHGBJWW165075	Chr9C	178	20306.3	8.68
AaNINV27	NINV	GWHGBJWW166388	Chr9D	159	18293.5	6.73
AaNINV28	NINV	GWHGBJWW000545	Chr10A	552	63003.5	6.31
AaNINV29	NINV	GWHGBJWW001776	Chr10B	574	65652.5	5.97
AaNINV30	NINV	GWHGBJWW003042	Chr10C	552	63003.5	6.31
AaNINV31	NINV	GWHGBJWW004287	Chr10D	552	63003.5	6.31
AaNINV32	NINV	GWHGBJWW005551	Chr11A	552	63026.5	6.45
AaNINV33	NINV	GWHGBJWW006707	Chr11B	607	69497.1	6.9
AaNINV34	NINV	GWHGBJWW007895	Chr11C	607	69507.1	6.87
AaNINV35	NINV	GWHGBJWW009054	Chr11D	552	63026.5	6.45
AaNINV36	NINV	GWHGBJWW022701	Chr14A	630	70505.5	5.7
AaNINV37	NINV	GWHGBJWW023039	Chr14A	574	65566.2	6.19
AaNINV38	NINV	GWHGBJWW023989	Chr14B	630	70505.5	5.7
AaNINV39	NINV	GWHGBJWW024353	Chr14B	574	65615.3	6.19
AaNINV40	NINV	GWHGBJWW025315	Chr14C	630	70505.5	5.7
AaNINV41	NINV	GWHGBJWW025630	Chr14C	574	65582.2	6.19
AaNINV42	NINV	GWHGBJWW026486	Chr14D	630	70505.5	5.7
AaNINV43	NINV	GWHGBJWW026820	Chr14D	574	65566.2	6.19
AaNINV44	NINV	GWHGBJWW052765	Chr19A	644	72790.3	6.07
AaNINV45	NINV	GWHGBJWW052824	Chr19A	669	76393.4	6.35
AaNINV46	NINV	GWHGBJWW054562	Chr19B	639	72178.5	5.96
AaNINV47	NINV	GWHGBJWW054625	Chr19B	415	47752.9	5.64
AaNINV48	NINV	GWHGBJWW056393	Chr19C	644	72753.2	6.07
AaNINV49	NINV	GWHGBJWW056454	Chr19C	669	76425.4	6.35
AaNINV50	NINV	GWHGBJWW058095	Chr19D	644	72766.3	6.07
AaNINV51	NINV	GWHGBJWW058157	Chr19D	669	76424.4	6.46
AaNINV52	NINV	GWHGBJWW065513	Chr20A	650	73055.8	7.21
AaNINV53	NINV	GWHGBJWW066945	Chr20B	671	75542.7	7.53
AaNINV54	NINV	GWHGBJWW068338	Chr20C	638	71936.7	6.51
AaNINV55	NINV	GWHGBJWW069747	Chr20D	400	45787.8	6.56
AaNINV56	NINV	GWHGBJWW071369	Chr21A	556	63529	5.97
AaNINV57	NINV	GWHGBJWW071484	Chr21A	650	74798.2	5.68
AaNINV58	NINV	GWHGBJWW071932	Chr21B	122	13704	5.17
AaNINV59	NINV	GWHGBJWW072685	Chr21B	556	63529	5.97
AaNINV60	NINV	GWHGBJWW072799	Chr21B	652	74477.9	5.99
AaNINV61	NINV	GWHGBJWW074001	Chr21C	556	63529	5.97
AaNINV62	NINV	GWHGBJWW074110	Chr21C	652	74373.9	6.17
AaNINV63	NINV	GWHGBJWW075346	Chr21D	556	63529	5.97
AaNINV64	NINV	GWHGBJWW075461	Chr21D	652	74364.8	5.98
AaNINV65	NINV	GWHGBJWW075925	Chr22A	611	68472	5.59
AaNINV66	NINV	GWHGBJWW077243	Chr22B	654	73393.8	5.53
AaNINV67	NINV	GWHGBJWW078518	Chr22C	654	73393.8	5.53
AaNINV68	NINV	GWHGBJWW079734	Chr22D	660	74014.6	5.6
AaNINV69	NINV	GWHGBJWW081803	Chr23A	583	65317.7	5.31
AaNINV70	NINV	GWHGBJWW083829	Chr23B	486	54431.9	5.29
AaNINV71	NINV	GWHGBJWW085763	Chr23C	644	72149.5	6.01
AaNINV72	NINV	GWHGBJWW087907	Chr23D	520	57879	5.15
AaVINV1	VINV	GWHGBJWW127699	Chr3A	698	77976.4	4.95
AaVINV2	VINV	GWHGBJWW129671	Chr3B	686	76505.7	4.98
AaVINV3	VINV	GWHGBJWW131798	Chr3C	639	71166.4	4.91
AaVINV4	VINV	GWHGBJWW133546	Chr3D	662	73756.5	5.04
AaVINV5	VINV	GWHGBJWW047084	Chr18A	634	71002.1	4.92
AaVINV6	VINV	GWHGBJWW050100	Chr18C	655	73147.4	4.84
AaVINV7	VINV	GWHGBJWW090650	Chr24B	1187	132272	5.48

## Sheet: Table S3
Table S3 The number of INV genes in Arabidopsis and Actinidia used in this study.
Species	CWINVs	NINVs	VINVs	all
Arabidopsis thaliana	9	6	2	17
Actinidia chinensis cv hongyang v4	3	24	4	31
Actinidia eriantha	5	20	3	28
Actinidia hemsleyana	4	24	1	29
Actinidia rufa	6	23	2	31
Actinidia arguta	23	72	7	102

## Sheet: Table S4
Table S4 The three duplicated types of AaINV genes in kiwifruit genome.
Gene ID	Gene name	Whole genome duplication (WGD)	Tandem duplication (TD)	Proximal duplication (DSD)
GWHGBJWW010391	AaCWINV1	√
GWHGBJWW010395	AaCWINV2			√
GWHGBJWW011774	AaCWINV3	√
GWHGBJWW011777	AaCWINV4		√
GWHGBJWW013102	AaCWINV5	√
GWHGBJWW013105	AaCWINV6			√
GWHGBJWW014491	AaCWINV7	√
GWHGBJWW014494	AaCWINV8			√
GWHGBJWW022416	AaCWINV9	√
GWHGBJWW023687	AaCWINV10	√
GWHGBJWW025043	AaCWINV11	√
GWHGBJWW026195	AaCWINV12	√
GWHGBJWW033151	AaCWINV13	√
GWHGBJWW034996	AaCWINV14	√
GWHGBJWW037040	AaCWINV15	√
GWHGBJWW038889	AaCWINV16	√
GWHGBJWW051617	AaCWINV17	√
GWHGBJWW065134	AaCWINV18	√
GWHGBJWW066542	AaCWINV19	√
GWHGBJWW067918	AaCWINV20	√
GWHGBJWW069337	AaCWINV21	√
GWHGBJWW089260	AaCWINV22	√
GWHGBJWW093483	AaCWINV23	√
GWHGBJWW134739	AaNINV1	√
GWHGBJWW135454	AaNINV2	√
GWHGBJWW135455	AaNINV3	√
GWHGBJWW135678	AaNINV4	√
GWHGBJWW136409	AaNINV5	√
GWHGBJWW136632	AaNINV6	√
GWHGBJWW137347	AaNINV7	√
GWHGBJWW137569	AaNINV8	√
GWHGBJWW138290	AaNINV9	√
GWHGBJWW143377	AaNINV10	√
GWHGBJWW143980	AaNINV11	√
GWHGBJWW144927	AaNINV12	√
GWHGBJWW146483	AaNINV13	√
GWHGBJWW148023	AaNINV14	√
GWHGBJWW148621	AaNINV15	√
GWHGBJWW150427	AaNINV16	√
GWHGBJWW150722	AaNINV17	√
GWHGBJWW151829	AaNINV18	√
GWHGBJWW152141	AaNINV19	√
GWHGBJWW153244	AaNINV20	√
GWHGBJWW153551	AaNINV21	√
GWHGBJWW154628	AaNINV22	√
GWHGBJWW154945	AaNINV23	√
GWHGBJWW162504	AaNINV24	√
GWHGBJWW163784	AaNINV25	√
GWHGBJWW165075	AaNINV26	√
GWHGBJWW166388	AaNINV27	√
GWHGBJWW000545	AaNINV28	√
GWHGBJWW001776	AaNINV29	√
GWHGBJWW003042	AaNINV30	√
GWHGBJWW004287	AaNINV31	√
GWHGBJWW005551	AaNINV32	√
GWHGBJWW006707	AaNINV33	√
GWHGBJWW007895	AaNINV34	√
GWHGBJWW009054	AaNINV35	√
GWHGBJWW022701	AaNINV36	√
GWHGBJWW023039	AaNINV37	√
GWHGBJWW023989	AaNINV38	√
GWHGBJWW024353	AaNINV39	√
GWHGBJWW025315	AaNINV40	√
GWHGBJWW025630	AaNINV41	√
GWHGBJWW026486	AaNINV42	√
GWHGBJWW026820	AaNINV43	√
GWHGBJWW052765	AaNINV44	√
GWHGBJWW052824	AaNINV45	√
GWHGBJWW054562	AaNINV46	√
GWHGBJWW054625	AaNINV47	√
GWHGBJWW056393	AaNINV48	√
GWHGBJWW056454	AaNINV49	√
GWHGBJWW058095	AaNINV50	√
GWHGBJWW058157	AaNINV51	√
GWHGBJWW065513	AaNINV52	√
GWHGBJWW066945	AaNINV53	√
GWHGBJWW068338	AaNINV54	√
GWHGBJWW069747	AaNINV55	√
GWHGBJWW071369	AaNINV56	√
GWHGBJWW071484	AaNINV57	√
GWHGBJWW071932	AaNINV58	√
GWHGBJWW072685	AaNINV59	√
GWHGBJWW072799	AaNINV60	√
GWHGBJWW074001	AaNINV61	√
GWHGBJWW074110	AaNINV62	√
GWHGBJWW075346	AaNINV63	√
GWHGBJWW075461	AaNINV64	√
GWHGBJWW075925	AaNINV65	√
GWHGBJWW077243	AaNINV66	√
GWHGBJWW078518	AaNINV67	√
GWHGBJWW079734	AaNINV68	√
GWHGBJWW081803	AaNINV69	√
GWHGBJWW083829	AaNINV70	√
GWHGBJWW085763	AaNINV71	√
GWHGBJWW087907	AaNINV72	√
GWHGBJWW127699	AaVINV1	√
GWHGBJWW129671	AaVINV2	√
GWHGBJWW131798	AaVINV3	√
GWHGBJWW133546	AaVINV4	√
GWHGBJWW047084	AaVINV5	√
GWHGBJWW050100	AaVINV6
GWHGBJWW090650	AaVINV7	√

## Sheet: Table S5
Table S5 Homologous INV gene pairs and Ka/Ks values in A. arguta.
Homologous gene pairs	Ka	Ks	Ka/Ks
AaNINV28-AaNINV29	NA	0.0151075	0
AaNINV29-AaNINV30	NA	0.00505392	0
AaNINV29-AaNINV31	NA	0.00505392	0
AaVINV5-GWHPBJWW061249	NA	0.0265188	0
AaNINV1-AaNINV4	0.000800958	0.0357843	0.0223829
GWHPBJWW162456-AaVINV4	0.000967599	0.0315376	0.0306808
AaNINV1-AaNINV8	0.000787256	0.0208524	0.0377538
AaNINV10-AaNINV17	0.0406746	0.700172	0.0580923
AaNINV12-AaNINV17	0.0416096	0.705157	0.0590075
AaNINV12-AaNINV19	0.0433927	0.718935	0.060357
AaNINV10-AaNINV19	0.0424201	0.700677	0.0605416
AaNINV10-AaNINV23	0.0415866	0.676456	0.0614772
AaNINV12-AaNINV21	0.0434897	0.699023	0.062215
AaNINV12-AaNINV23	0.0425275	0.681304	0.0624208
AaNINV10-AaNINV21	0.0425172	0.680917	0.0624411
AaNINV12-AaNINV39	0.0473256	0.736317	0.0642733
AaNINV13-AaNINV17	0.0516178	0.77392	0.0666965
AaNINV13-AaNINV19	0.0527767	0.780724	0.0675997
AaNINV14-AaNINV17	0.0516435	0.750965	0.0687694
AaNINV13-AaNINV21	0.0537756	0.773622	0.0695115
AaNINV14-AaNINV19	0.0528026	0.75766	0.0696916
AaNINV14-AaNINV21	0.0537998	0.750966	0.0716408
AaNINV13-AaNINV23	0.0526281	0.730932	0.0720014
AaNINV14-AaNINV23	0.0526551	0.709829	0.0741801
AaVINV1-GWHPBJWW159801	0.00175463	0.0199268	0.0880538
AaNINV17-AaNINV43	0.0161579	0.177325	0.0911207
AaNINV17-AaNINV41	0.0159933	0.173836	0.092002
AaNINV17-AaNINV39	0.0168836	0.180244	0.0936709
AaNINV23-AaNINV43	0.0169894	0.176803	0.0960924
AaNINV23-AaNINV41	0.0168189	0.173238	0.0970855
AaNINV17-AaNINV37	0.0161193	0.164027	0.0982721
AaNINV23-AaNINV39	0.0177135	0.179668	0.0985904
AaNINV19-AaNINV43	0.0177882	0.177491	0.10022
AaNINV21-AaNINV43	0.0179218	0.176214	0.101705
AaNINV19-AaNINV41	0.0176294	0.1733	0.101728
AaNINV19-AaNINV39	0.018522	0.179945	0.102931
AaNINV21-AaNINV41	0.017752	0.172318	0.103019
AaNINV23-AaNINV37	0.0169488	0.163546	0.103634
AaNINV21-AaNINV39	0.0186463	0.178994	0.104173
AaNINV65-AaNINV68	0.00138933	0.0128655	0.107989
AaNINV19-AaNINV37	0.0177429	0.164256	0.10802
AaNINV21-AaNINV37	0.0178894	0.1629	0.109819
AaNINV28-AaNINV33	0.0137303	0.120807	0.113655
AaNINV30-AaNINV33	0.0137127	0.118327	0.115888
AaNINV31-AaNINV33	0.0137127	0.118327	0.115888
AaNINV28-AaNINV32	0.0146528	0.120882	0.121216
AaNINV28-AaNINV35	0.0146528	0.120882	0.121216
AaNINV29-AaNINV33	0.0136949	0.112865	0.121339
AaNINV30-AaNINV34	0.0138188	0.112452	0.122887
AaNINV31-AaNINV34	0.0138188	0.112452	0.122887
AaNINV30-AaNINV35	0.0146351	0.11842	0.123586
AaNINV31-AaNINV32	0.0146351	0.11842	0.123586
AaNINV31-AaNINV35	0.0146351	0.11842	0.123586
AaNINV30-AaNINV32	0.0146351	0.11842	0.123586
AaNINV29-AaNINV34	0.0138036	0.107078	0.128911
AaNINV29-AaNINV32	0.0146183	0.113011	0.129353
AaNINV29-AaNINV35	0.0146183	0.113011	0.129353
AaNINV3-AaNINV56	0.0180988	0.122423	0.147838
AaNINV3-AaNINV61	0.0180988	0.122423	0.147838
AaNINV3-AaNINV63	0.0180988	0.122423	0.147838
AaNINV3-AaNINV59	0.0180988	0.122423	0.147838
AaCWINV10-AaCWINV17	0.0337127	0.222315	0.151644
AaNINV5-AaNINV56	0.0181526	0.117847	0.154036
AaNINV5-AaNINV59	0.0181526	0.117847	0.154036
AaNINV5-AaNINV61	0.0181526	0.117847	0.154036
AaNINV5-AaNINV63	0.0181526	0.117847	0.154036
AaCWINV10-GWHPBJWW061249	0.0348724	0.219556	0.158831
AaCWINV12-AaCWINV17	0.0296834	0.180613	0.164348
AaVINV4-AaCWINV22	0.041375	0.25094	0.16488
AaCWINV18-AaCWINV20	0.00275695	0.0166351	0.165731
GWHPBJWW159801-AaCWINV22	0.0414207	0.246959	0.167723
AaCWINV12-AaVINV5	0.0308914	0.184081	0.167814
AaCWINV12-GWHPBJWW061249	0.0309876	0.164665	0.188186
AaNINV22-AaNINV40	0.0377087	0.19426	0.194114
AaNINV22-AaNINV38	0.037699	0.194093	0.194231
GWHPBJWW162456-AaCWINV22	0.0423337	0.217702	0.194457
AaVINV1-AaCWINV22	0.0436515	0.223061	0.195693
AaCWINV11-AaVINV5	0.038619	0.19667	0.196364
AaNINV22-AaNINV36	0.0377028	0.191176	0.197215
AaNINV22-AaNINV42	0.0377343	0.187829	0.200897
AaNINV18-AaNINV38	0.0485337	0.232738	0.208534
AaNINV18-AaNINV36	0.0485397	0.229281	0.211704
AaNINV18-AaNINV40	0.0485805	0.225265	0.215659
AaNINV18-AaNINV42	0.0485805	0.225265	0.215659
AaCWINV5-AaCWINV7	0.00180695	0.00834504	0.21653
AaCWINV9-AaCWINV17	0.0570711	0.235177	0.242673
AaVINV4-GWHPBJWW113282	0.06828	0.279783	0.244046
AaCWINV9-GWHPBJWW061249	0.0560715	0.224972	0.249237
AaNINV65-AaNINV66	0.00348049	0.013457	0.258637
AaNINV65-AaNINV67	0.00348049	0.013457	0.258637
AaNINV50-AaNINV69	0.025898	0.0997766	0.25956
AaCWINV10-AaVINV5	0.0756589	0.279137	0.271046
AaNINV44-AaNINV69	0.0256801	0.0944213	0.271974
AaNINV54-GWHPBJWW148634	0.0347125	0.125883	0.275751
AaNINV52-GWHPBJWW148634	0.0375448	0.136106	0.27585
AaNINV52-GWHPBJWW147023	0.0369413	0.132164	0.279511
AaNINV54-GWHPBJWW147023	0.0347225	0.123227	0.281777
AaNINV54-GWHPBJWW145457	0.0338435	0.118773	0.284943
AaNINV52-GWHPBJWW143922	0.0379209	0.132095	0.287073
AaNINV48-AaNINV69	0.0265541	0.091358	0.29066
AaNINV50-AaNINV71	0.0305356	0.103421	0.295256
AaNINV52-GWHPBJWW082002	0.00495483	0.0167743	0.295382
AaNINV52-GWHPBJWW145457	0.0385254	0.129121	0.298366
AaNINV46-AaNINV69	0.0275053	0.0906478	0.30343
AaNINV44-AaNINV71	0.0309691	0.0990962	0.312516
AaCWINV9-AaVINV5	0.102636	0.322281	0.318469
AaNINV48-AaNINV71	0.0304686	0.0946872	0.321781
AaCWINV18-AaCWINV19	0.00189913	0.00589597	0.322106
AaNINV50-AaNINV72	0.0323459	0.0976858	0.331122
AaNINV46-AaNINV71	0.0313632	0.0939344	0.333885
AaNINV20-AaNINV40	0.123983	0.352889	0.351338
AaNINV20-AaNINV42	0.124001	0.348691	0.355617
AaNINV54-GWHPBJWW143922	0.0652985	0.181429	0.359911
AaNINV48-AaNINV72	0.031359	0.0863712	0.363073
AaNINV52-AaNINV54	0.00522321	0.0140225	0.372487
AaNINV44-AaNINV72	0.0329466	0.0879609	0.37456
AaNINV46-AaNINV72	0.032463	0.0850733	0.381589
AaCWINV9-AaCWINV10	0.0479225	0.124871	0.383775
AaNINV18-AaNINV22	0.0236858	0.0594992	0.398086
AaVINV7-AaCWINV23	0.0418678	0.104569	0.400383
AaCWINV9-AaCWINV12	0.0432509	0.102938	0.420164
AaNINV52-GWHPBJWW085497	0.00687705	0.0148654	0.462621
AaCWINV1-AaCWINV3	0.0220046	0.0465923	0.47228
AaCWINV10-AaCWINV12	0.0172403	0.0346249	0.497918
GWHPBJWW159801-AaVINV4	0.00460506	0.00911212	0.505378
AaNINV20-AaNINV22	0.0882504	0.169591	0.520372
GWHPBJWW082002-AaNINV54	0.00164554	0.0030813	0.534042
AaNINV3-AaNINV9	0.0156616	0.0292649	0.535166
AaCWINV1-AaCWINV5	0.0337653	0.0627231	0.538322
AaNINV54-GWHPBJWW085497	0.00165087	0.00304452	0.542243
AaNINV18-AaNINV20	0.0633483	0.106127	0.59691
AaCWINV1-AaCWINV7	0.024986	0.0405116	0.616762
AaNINV5-AaNINV9	0.015777	0.0254806	0.619178
AaCWINV3-AaCWINV5	0.00191105	0.00291282	0.656081
AaNINV16-AaNINV22	0.0572495	0.0809571	0.707159
AaNINV3-AaNINV7	0.0327546	0.0435985	0.751278
AaVINV1-AaVINV4	0.0181717	0.0241451	0.752603
AaNINV1-AaNINV6	0.0298356	0.0392279	0.760572
AaNINV5-AaNINV7	0.0329609	0.038215	0.862512
AaNINV16-AaNINV18	0.0497065	0.0538569	0.922936
AaCWINV3-AaCWINV7	0.0026169	0.00268931	0.973073
AaCWINV18-AaCWINV21	0.0127877	0.0110971	1.15234
AaVINV5-AaCWINV17	NA	NA	NA

## Sheet: Table S6
Table S6 Overview of the Illumina HiSeq in the three kiwifruit varieties.
Sample	Raw Reads	Raw Bases	Clean Reads	Clean Bases	Error Rate	Q20	Q30	GC Content	Total mapped	SRA
KKW_3_1	48307876	7.24G	46635524	7G	0.0003	0.979	0.9415	0.4735	44367404 (95.14%)	SRR32305254
KKW_3_2	44274762	6.64G	42783232	6.42G	0.0003	0.9794	0.9419	0.4714	40757726 (95.27%)	SRR32305253
KKW_3_3	45207940	6.78G	43716984	6.56G	0.0003	0.9778	0.9376	0.4691	41669988 (95.32%)	SRR32305252
QH_3_1	43362216	6.5G	42242052	6.34G	0.0003	0.9783	0.9386	0.4697	40808262 (96.61%)	SRR32305260
QH_3_2	45856316	6.87G	44728638	6.71G	0.0003	0.9772	0.9357	0.4706	43219046 (96.62%)	SRR32305259
QH_3_3	49121270	7.36G	47966456	7.19G	0.0003	0.9772	0.9362	0.4679	46299538 (96.52%)	SRR32305258
XZG_3_1	48205666	7.23G	47027430	7.05G	0.0003	0.9795	0.9421	0.468	45599292 (96.96%)	SRR32305270
XZG_3_2	45382232	6.8G	44164332	6.62G	0.0002	0.9809	0.9452	0.4688	42812158 (96.94%)	SRR32305269
XZG_3_3	46314140	6.94G	45185258	6.78G	0.0002	0.98	0.9435	0.4686	43855854 (97.06%)	SRR32305268

## Sheet: Table S7
Table S7 Representative metabolites involved in sugar metabolism in the three kiwifruit varieties.
cpd_ID	Compounds	Formula	Molecular Weight (Da)	Q1 (Da)	Q3 (Da)	XZG-3-1	XZG-3-2	XZG-3-3	KKW-3-1	KKW-3-2	KKW-3-3	QH-3-1	QH-3-2	QH-3-3
C00652	D-Arabinono-1,4-lactone	C5H8O5	148.037	147.03	85.03	581670	380020	426030	375840	457550	375940	896050	661790	671570
C00216	D-Arabinose	C5H10O5	150.053	149.05	59.01	143140	119300	148740	197380	173080	204720	183560	184210	200780
C01904	D-Arabitol	C5H12O5	152.068	151.06	71	207670	204760	220220	219980	237880	242640	213230	205880	239900
C05003	D-Fructose	C6H12O6	180.063	179.06	59.01	7662600	8395000	8792700	2707300	2560900	2593700	7043400	5946700	6993500
C00085	D-Fructose 6-phosphate	C6H13O9P	260.03	259	97	1751900	2604300	3197200	1909200	1552600	2486200	2443900	1876100	1778900
C00354	D-Fructose-1,6-biphosphate	C6H14O12P2	339.996	339	97	9	9	9	9	9	9	9	9	9
C00879	D-Galactaric acid	C6H10O8	210.038	209.03	85.03	787110	744730	732670	1394400	1340100	1268600	591330	647120	445310
C00191	D-Glucoronic acid	C6H10O7	194.043	193.04	73	27539	28580	17549	181150	136130	134130	24292	27078	16279
C00329	D-Glucosamine	C6H13NO5	179.079	180.09	163.06	75017	27079	79881	78410	73214	93041	88317	44462	92982
C00031	D-Glucose	C6H12O6	180.063	179.06	59.01	8319400	8805400	8904900	2618100	2381400	2427100	5739000	6455600	6132000
C00092	D-Glucose 6-phosphate	C6H13O9P	260.03	259.02	97	3374400	4114000	3615400	4776100	3498600	4247000	3490100	3583400	3417400
C02670	D-Glucurono-6,3-lactone	C6H8O6	176.032	175.02	85.03	49212	133000	131200	669340	730760	658870	104680	171320	109180
C07064	D-Lactulose	C12H22O11	342.116	341.11	89.02	4311300	6685100	6027500	6688700	7295300	8545500	6166600	7732400	7549800
C01971	D-Maltose	C12H22O11	342.116	341.11	89.02	7728900	8271600	7831300	8943500	9890100	9101800	7571100	8934900	7205800
C08243	D-Melezitose	C18H32O16	504.169	503.16	323	241470	205370	235690	443620	276650	425410	405300	275680	270330
C00713	D-Panose	C18H32O16	504.169	503.16	179	151260	182310	201760	766110	430690	701730	184900	177500	210360
C00818	D-Saccharic acid	C6H10O8	210.038	209.03	85.03	36627	27789	42547	333410	315600	359680	61492	76817	68430
C00089	D-Sucrose	C12H22O11	342.116	341.11	119.03	4821100	5250000	6110300	6117600	4070600	6256300	5092600	5073900	4907400
C21649	D-Threonic Acid	C4H8O5	136.037	135.03	75.01	698780	695450	779970	414340	406730	441770	403610	391480	352580
C00257	Gluconic acid	C6H12O7	196.058	195.05	74.9	892060	1003400	1148500	384390	339420	420730	635020	605100	475830
C00103	Glucose-1-phosphate	C6H13O9P	260.03	259.02	97	3301000	7258100	5838600	3177500	3720500	1940200	2686100	4032100	3271800
C00243	Lactobiose	C12H22O11	342.116	341.11	89.02	6684500	9579700	9201000	7027700	10443000	9091500	8313900	9890700	9878600
C01040	L-Gulono-1,4-Lactone	C6H10O6	178.048	177.04	59	9	9	9	20808	17339	26539	9	9	9
C01132	N-Acetyl-D-galactosamine	C8H15NO6	221.09	222.1	84.05	178230	183040	177140	135310	124510	139010	128860	96405	96712
C00140	N-Acetyl-D-glucosamine	C8H15NO6	221.09	222	144	199190	209650	203320	238510	253050	270230	216160	207350	241520
C00645	N-Acetyl-D-mannosamine	C8H15NO6	221.09	222.1	138	98928	91968	100650	80696	90415	66972	88935	53735	76108
C00117	Ribulose-5-phosphate	C5H11O8P	230.02	229.01	96.97	111740	157240	99403	36226	36762	38948	61418	77612	98578
C02076	Sedoheptulose	C7H14O7	210.073	209.07	59.01	329600	339440	379550	482910	512520	534530	283830	288780	262900
C00689	Trehalose 6-phosphate	C12H23O14P	422.083	421.08	241.1	86397	78793	76061	60729	63228	74568	87541	82661	87893

## Sheet: Table S8
Table S8 Pearson correlation coefficient between the 42 AaINVs, 14 metabolites and TFs.
ID	name	Rvalue	Pvalue	p_signif
AaNINV62	C00031	-0.969015	1.67263e-05	***
AaNINV35	C00117	0.921684	0.000409707	***
AaNINV30	C00191	-0.928718	0.000296807	***
AaNINV28	C00191	0.920278	0.000435424	***
AaNINV49	C00216	-0.910372	0.000649573	***
AaNINV62	C00257	-0.906148	0.000759949	***
AaNINV19	C00652	0.916118	0.000518113	***
AaNINV22	C00689	-0.903847	0.000825259	***
AaNINV30	C00818	-0.903012	0.000849916	***
AaNINV28	C00818	0.954229	6.45811e-05	***
AaNINV30	C00879	-0.903299	0.000841376	***
AaNINV28	C00879	0.925229	0.000349623	***
AaNINV48	C00879	0.941883	0.000147161	***
AaNINV44	C01040	0.906725	0.000744145	***
AaNINV28	C01040	0.925345	0.000347775	***
AaNINV50	C02076	0.905251	0.000784949	***
AaNINV28	C02076	0.920991	0.000422244	***
AaNINV44	C02076	0.939667	0.000167387	***
AaNINV48	C02076	0.95458	6.2886e-05	***
AaNINV30	C02670	-0.923952	0.000370495	***
AaNINV48	C02670	0.905777	0.000770215	***
AaNINV28	C02670	0.977772	5.27555e-06	***
AaNINV62	C05003	-0.933495	0.000233945	***
AaNINV28	C05003	-0.922915	0.000388081	***
AaNINV30	C05003	0.927051	0.000321284	***
AaNINV3	C21649	0.937309	0.000190975	***
AaNINV49	C21649	0.967573	1.95852e-05	***
AaVINV3	gene-Aa10Ag00495	0.918769	0.000464249	***
AaNINV56	gene-Aa10Ag00495	0.929422	0.000286877	***
AaNINV19	gene-Aa10Ag00495	0.958603	4.56389e-05	***
AaNINV23	gene-Aa10Ag00495	0.960429	3.90405e-05	***
AaVINV3	gene-Aa10Bg01349	0.928509	0.000299808	***
AaVINV6	gene-Aa10Bg01349	0.990217	3.0206e-07	***
AaVINV3	gene-Aa10Bg01730	0.905706	0.000772191	***
AaNINV23	gene-Aa10Bg01730	0.941789	0.000147983	***
AaNINV21	gene-Aa10Bg01730	0.964541	2.67008e-05	***
AaNINV56	gene-Aa10Bg01730	0.982736	2.18906e-06	***
AaNINV19	gene-Aa10Bg01730	0.989873	3.40779e-07	***
AaCWINV23	gene-Aa10Cg02625	0.905625	0.000774464	***
AaNINV19	gene-Aa10Cg02625	0.910034	0.000657953	***
AaNINV23	gene-Aa10Cg02625	0.910215	0.000653448	***
AaVINV6	gene-Aa10Cg02625	0.912096	0.000607934	***
AaVINV3	gene-Aa10Cg02625	0.951444	7.91946e-05	***
AaNINV57	gene-Aa11Ag05111	0.941457	0.000150907	***
AaVINV6	gene-Aa11Ag05111	0.953911	6.61467e-05	***
AaNINV3	gene-Aa11Ag05400	0.994666	3.63059e-08	***
AaNINV41	gene-Aa11Ag05669	0.920676	0.000428028	***
AaNINV19	gene-Aa11Ag05669	0.934565	0.000221271	***
AaNINV56	gene-Aa11Ag05669	0.963291	3.01053e-05	***
AaNINV21	gene-Aa11Ag05669	0.990304	2.92742e-07	***
AaVINV2	gene-Aa11Ag06074	0.91654	0.000509264	***
AaNINV3	gene-Aa11Ag06074	0.951557	7.85622e-05	***
AaCWINV23	gene-Aa11Bg06258	0.900625	0.000923163	***
AaVINV6	gene-Aa11Bg06258	0.957809	4.87384e-05	***
AaVINV6	gene-Aa11Cg07423	0.939756	0.000166545	***
AaNINV30	gene-Aa11Cg07740	0.928132	0.000305261	***
AaNINV49	gene-Aa11Cg08409	0.904047	0.000819448	***
AaNINV3	gene-Aa11Cg08409	0.925348	0.000347729	***
AaVINV2	gene-Aa11Cg08409	0.9339	0.000229085	***
AaNINV62	gene-Aa11Dg08676	-0.933245	0.000236981	***
AaNINV35	gene-Aa11Dg08676	0.9018	0.000886575	***
AaNINV23	gene-Aa11Dg08902	0.95233	7.43179e-05	***
AaNINV56	gene-Aa11Dg08902	0.953802	6.66872e-05	***
AaNINV21	gene-Aa11Dg08902	0.962119	3.35674e-05	***
AaNINV19	gene-Aa11Dg08902	0.985119	1.30458e-06	***
AaCWINV9	gene-Aa12Ag09782	0.915342	0.000534663	***
AaNINV43	gene-Aa12Ag09782	0.915342	0.000534663	***
AaNINV61	gene-Aa12Ag09782	0.915342	0.000534663	***
AaNINV49	gene-Aa12Ag10279	0.938702	0.000176777	***
AaNINV28	gene-Aa12Bg11441	-0.922092	0.000402449	***
AaNINV30	gene-Aa12Bg11441	0.94821	9.8931e-05	***
AaNINV41	gene-Aa12Cg12729	0.930633	0.000270346	***
AaNINV19	gene-Aa12Cg12729	0.943905	0.000130273	***
AaNINV56	gene-Aa12Cg12729	0.964981	2.55701e-05	***
AaNINV21	gene-Aa12Cg12729	0.991224	2.06749e-07	***
AaVINV7	gene-Aa12Cg12985	-0.9082	0.000704821	***
AaNINV52	gene-Aa12Cg12985	0.929491	0.000285916	***
AaNINV52	gene-Aa12Dg14165	-0.90048	0.000927774	***
AaNINV22	gene-Aa12Dg14785	0.922055	0.000403105	***
AaVINV2	gene-Aa13Ag15793	0.907686	0.000718342	***
AaNINV49	gene-Aa13Ag15793	0.919241	0.000455101	***
AaNINV3	gene-Aa13Ag15793	0.984383	1.5434e-06	***
AaVINV6	gene-Aa13Ag15937	0.922727	0.000391326	***
AaNINV56	gene-Aa13Ag16777	0.902081	0.000877974	***
AaNINV19	gene-Aa13Ag16777	0.916144	0.000517562	***
AaNINV23	gene-Aa13Ag16777	0.957397	5.04042e-05	***
AaVINV7	gene-Aa13Bg18563	-0.913052	0.000585674	***
AaNINV52	gene-Aa13Bg18563	0.901352	0.000900422	***
AaNINV23	gene-Aa13Bg18563	0.921846	0.000406812	***
AaVINV3	gene-Aa13Bg18563	0.938419	0.000179598	***
AaNINV21	gene-Aa13Bg18563	0.940182	0.000162522	***
AaNINV56	gene-Aa13Bg18563	0.956522	5.40734e-05	***
AaNINV19	gene-Aa13Bg18563	0.993121	8.83123e-08	***
AaVINV3	gene-Aa13Cg18858	-0.936345	0.000201267	***
AaVINV7	gene-Aa13Cg18858	0.916813	0.000503592	***
AaNINV62	gene-Aa13Cg19302	-0.965954	2.31914e-05	***
AaVINV2	gene-Aa13Cg19394	0.91297	0.000587545	***
AaNINV49	gene-Aa13Cg19394	0.925452	0.000346069	***
AaNINV3	gene-Aa13Cg19394	0.980137	3.56672e-06	***
AaVINV6	gene-Aa13Cg19455	0.925028	0.000352848	***
AaNINV10	gene-Aa13Cg20311	0.901381	0.000899521	***
AaNINV49	gene-Aa13Dg20553	0.92647	0.000330137	***
AaNINV48	gene-Aa13Dg21061	-0.931646	0.000257028	***
AaNINV23	gene-Aa13Dg21061	0.905504	0.000777841	***
AaVINV3	gene-Aa13Dg21817	0.906663	0.000745822	***
AaNINV56	gene-Aa13Dg21817	0.942139	0.00014494	***
AaNINV19	gene-Aa13Dg21817	0.955346	5.92963e-05	***
AaNINV23	gene-Aa13Dg21817	0.955957	5.65408e-05	***
AaNINV23	gene-Aa14Ag22213	0.943206	0.000135943	***
AaNINV19	gene-Aa14Ag22213	0.968045	1.8615e-05	***
AaNINV21	gene-Aa14Ag22213	0.987379	7.34617e-07	***
AaNINV56	gene-Aa14Ag22213	0.99183	1.61032e-07	***
AaCWINV9	gene-Aa14Ag22350	0.957745	4.89932e-05	***
AaNINV43	gene-Aa14Ag22350	0.957745	4.89932e-05	***
AaNINV61	gene-Aa14Ag22350	0.957745	4.89932e-05	***
AaNINV30	gene-Aa14Bg24254	-0.900093	0.000940068	***
AaNINV18	gene-Aa14Bg24254	0.901507	0.000895608	***
AaNINV28	gene-Aa14Bg24254	0.908502	0.000696949	***
AaNINV22	gene-Aa14Bg24254	0.931675	0.000256654	***
AaNINV62	gene-Aa14Bg24360	-0.924174	0.000366808	***
AaNINV19	gene-Aa14Cg24924	0.904578	0.000804106	***
AaNINV23	gene-Aa14Cg24924	0.918709	0.000465432	***
AaNINV30	gene-Aa14Cg25567	-0.902517	0.000864744	***
AaNINV48	gene-Aa14Cg25567	0.933373	0.00023542	***
AaNINV28	gene-Aa14Cg25567	0.990036	3.21951e-07	***
AaNINV50	gene-Aa14Dg26827	-0.906535	0.000749317	***
AaNINV48	gene-Aa14Dg26827	-0.901881	0.000884083	***
AaVINV3	gene-Aa14Dg26827	0.916057	0.0005194	***
AaNINV23	gene-Aa14Dg26827	0.94414	0.000128402	***
AaNINV37	gene-Aa15Ag27206	0.926814	0.000324879	***
AaNINV30	gene-Aa15Ag27986	-0.911772	0.000615607	***
AaNINV28	gene-Aa15Ag27986	0.96232	3.29548e-05	***
AaNINV47	gene-Aa15Bg28736	0.920956	0.000422892	***
AaVINV7	gene-Aa15Bg29644	-0.936998	0.000194253	***
AaNINV50	gene-Aa15Bg29644	-0.91003	0.00065806	***
AaVINV3	gene-Aa15Bg29644	0.946593	0.000109989	***
AaNINV52	gene-Aa15Bg29934	0.903187	0.000844716	***
AaNINV21	gene-Aa15Bg29934	0.958318	4.67325e-05	***
AaNINV56	gene-Aa15Bg29934	0.95968	4.16603e-05	***
AaNINV19	gene-Aa15Bg29934	0.976017	6.87109e-06	***
AaNINV63	gene-Aa15Cg30918	0.918044	0.000478576	***
AaCWINV9	gene-Aa15Cg30918	0.960809	3.77594e-05	***
AaNINV43	gene-Aa15Cg30918	0.960809	3.77594e-05	***
AaNINV61	gene-Aa15Cg30918	0.960809	3.77594e-05	***
AaVINV7	gene-Aa15Cg31391	-0.91174	0.000616375	***
AaVINV3	gene-Aa15Cg31391	0.929647	0.000283751	***
AaNINV52	gene-Aa15Cg31391	0.943481	0.000133696	***
AaNINV62	gene-Aa15Dg31793	-0.911717	0.000616927	***
AaVINV2	gene-Aa15Dg31793	0.925739	0.000341523	***
AaNINV63	gene-Aa15Dg32460	0.939278	0.000171134	***
AaCWINV9	gene-Aa15Dg32460	0.978052	5.04779e-06	***
AaNINV43	gene-Aa15Dg32460	0.978052	5.04779e-06	***
AaNINV61	gene-Aa15Dg32460	0.978052	5.04779e-06	***
AaNINV48	gene-Aa15Dg32544	0.930126	0.000277175	***
AaNINV28	gene-Aa15Dg32544	0.932509	0.000246067	***
AaVINV7	gene-Aa15Dg32708	-0.903767	0.000827598	***
AaVINV3	gene-Aa15Dg32708	0.904698	0.00080066	***
AaNINV19	gene-Aa15Dg32708	0.931056	0.000264733	***
AaNINV52	gene-Aa15Dg32708	0.951757	7.74474e-05	***
AaNINV49	gene-Aa15Dg32915	-0.907562	0.000721637	***
AaNINV44	gene-Aa16Ag33325	0.909818	0.000663368	***
AaNINV30	gene-Aa16Ag33864	-0.95519	6.00182e-05	***
AaNINV22	gene-Aa16Ag33864	0.922038	0.000403408	***
AaNINV28	gene-Aa16Ag33864	0.927421	0.000315741	***
AaVINV7	gene-Aa16Ag34047	-0.953254	6.94589e-05	***
AaVINV6	gene-Aa16Ag34047	0.914782	0.000546842	***
AaVINV3	gene-Aa16Ag34047	0.97391	9.20779e-06	***
AaNINV28	gene-Aa16Bg34932	0.949828	8.86696e-05	***
AaNINV44	gene-Aa16Bg35519	0.909198	0.000679037	***
AaNINV48	gene-Aa16Bg35519	0.916067	0.000519175	***
AaNINV30	gene-Aa16Bg35688	-0.925844	0.000339869	***
AaNINV48	gene-Aa16Bg35688	0.932487	0.000246338	***
AaNINV28	gene-Aa16Bg35688	0.945015	0.000121605	***
AaNINV48	gene-Aa16Bg35868	-0.928047	0.000306502	***
AaNINV50	gene-Aa16Bg35868	-0.914059	0.000562841	***
AaNINV30	gene-Aa16Cg36974	-0.92282	0.000389718	***
AaNINV62	gene-Aa16Cg36974	0.906485	0.000750701	***
AaNINV30	gene-Aa16Cg37206	-0.943792	0.000131174	***
AaNINV48	gene-Aa16Cg37206	0.901298	0.000902104	***
AaNINV28	gene-Aa16Cg37206	0.90757	0.000721442	***
AaNINV30	gene-Aa16Cg37600	-0.902294	0.000871507	***
AaNINV28	gene-Aa16Cg37600	0.986601	9.0491e-07	***
AaNINV30	gene-Aa16Cg37767	-0.915925	0.000522198	***
AaNINV28	gene-Aa16Cg37767	0.953997	6.57217e-05	***
AaNINV62	gene-Aa16Cg37922	-0.905209	0.000786153	***
AaNINV49	gene-Aa16Cg37922	0.903287	0.000841746	***
AaNINV3	gene-Aa16Cg37922	0.977133	5.82211e-06	***
AaNINV53	gene-Aa16Dg39053	-0.946016	0.000114141	***
AaNINV49	gene-Aa16Dg39804	0.908204	0.000704709	***
AaNINV3	gene-Aa16Dg39804	0.968006	1.86929e-05	***
AaCWINV9	gene-Aa17Ag40956	0.943883	0.000130449	***
AaNINV43	gene-Aa17Ag40956	0.943883	0.000130449	***
AaNINV61	gene-Aa17Ag40956	0.943883	0.000130449	***
AaNINV63	gene-Aa17Bg42237	0.905576	0.000775826	***
AaVINV2	gene-Aa17Bg42237	0.917183	0.00049597	***
AaVINV2	gene-Aa17Bg42892	0.930477	0.000272436	***
AaNINV49	gene-Aa17Bg42892	0.961011	3.70909e-05	***
AaCWINV9	gene-Aa17Dg44756	0.926857	0.00032423	***
AaNINV43	gene-Aa17Dg44756	0.926857	0.00032423	***
AaNINV61	gene-Aa17Dg44756	0.926857	0.00032423	***
AaCWINV23	gene-Aa18Ag46136	0.948269	9.85423e-05	***
AaVINV3	gene-Aa18Ag46955	0.904411	0.000808915	***
AaVINV6	gene-Aa18Ag46955	0.93627	0.000202083	***
AaNINV49	gene-Aa18Ag47287	0.959682	4.16513e-05	***
AaNINV48	gene-Aa18Bg47658	0.938136	0.000182456	***
AaNINV50	gene-Aa18Bg47658	0.951112	8.10804e-05	***
AaNINV44	gene-Aa18Bg47658	0.971548	1.24415e-05	***
AaCWINV9	gene-Aa18Bg48528	0.944665	0.00012429	***
AaNINV43	gene-Aa18Bg48528	0.944665	0.00012429	***
AaNINV61	gene-Aa18Bg48528	0.944665	0.00012429	***
AaNINV30	gene-Aa18Bg48777	-0.922541	0.00039456	***
AaNINV28	gene-Aa18Bg48777	0.983163	2.00596e-06	***
AaCWINV22	gene-Aa18Cg49830	0.92876	0.00029621	***
AaNINV30	gene-Aa18Cg50281	-0.952862	7.14904e-05	***
AaNINV28	gene-Aa18Cg50281	0.967236	2.0301e-05	***
AaVINV2	gene-Aa18Dg50672	0.900184	0.000937185	***
AaNINV3	gene-Aa18Dg50672	0.95983	4.11238e-05	***
AaNINV49	gene-Aa18Dg50672	0.983309	1.94619e-06	***
AaNINV21	gene-Aa18Dg51713	0.908292	0.000702412	***
AaVINV3	gene-Aa18Dg51713	0.911114	0.000631423	***
AaNINV56	gene-Aa18Dg51713	0.943002	0.000137637	***
AaNINV19	gene-Aa18Dg51713	0.961864	3.4357e-05	***
AaNINV23	gene-Aa18Dg51713	0.961872	3.43314e-05	***
AaNINV30	gene-Aa18Dg51757	-0.934643	0.000220357	***
AaNINV28	gene-Aa18Dg51757	0.974823	8.13508e-06	***
AaNINV30	gene-Aa19Ag51841	-0.915414	0.0005331	***
AaNINV28	gene-Aa19Ag51841	0.975581	7.31541e-06	***
AaNINV62	gene-Aa19Ag52078	-0.920313	0.000434762	***
AaVINV2	gene-Aa19Ag52078	0.903499	0.000835471	***
AaNINV49	gene-Aa19Ag52078	0.91021	0.000653588	***
AaVINV3	gene-Aa19Ag52285	0.910576	0.000644537	***
AaVINV6	gene-Aa19Ag52285	0.985423	1.21396e-06	***
AaNINV62	gene-Aa19Bg53871	-0.917216	0.000495308	***
AaVINV6	gene-Aa19Bg54084	0.943968	0.000129768	***
AaNINV62	gene-Aa19Bg54475	0.950929	8.21364e-05	***
AaNINV52	gene-Aa19Bg54476	-0.943998	0.000129529	***
AaVINV3	gene-Aa19Bg54476	-0.928103	0.000305683	***
AaNINV29	gene-Aa19Bg54476	0.921401	0.000414798	***
AaVINV7	gene-Aa19Bg54476	0.924171	0.00036686	***
AaVINV2	gene-Aa19Bg55195	0.900911	0.000914166	***
AaNINV63	gene-Aa19Bg55195	0.935528	0.000210279	***
AaCWINV9	gene-Aa19Bg55195	0.937149	0.000192655	***
AaNINV43	gene-Aa19Bg55195	0.937149	0.000192655	***
AaNINV61	gene-Aa19Bg55195	0.937149	0.000192655	***
AaNINV62	gene-Aa19Cg55460	-0.93471	0.000219589	***
AaNINV28	gene-Aa19Cg55460	-0.905148	0.000787869	***
AaVINV6	gene-Aa19Cg55488	0.938952	0.000174311	***
AaNINV71	gene-Aa19Cg55704	-0.932828	0.000242091	***
AaVINV7	gene-Aa19Cg56246	-0.976347	6.54761e-06	***
AaVINV6	gene-Aa19Cg56246	0.909473	0.000672064	***
AaNINV19	gene-Aa19Cg56246	0.928673	0.000297447	***
AaNINV52	gene-Aa19Cg56246	0.947136	0.000106182	***
AaVINV3	gene-Aa19Cg56246	0.998588	3.47892e-10	***
AaCWINV22	gene-Aa19Cg56302	0.906432	0.000752139	***
AaNINV62	gene-Aa19Cg56549	-0.951812	7.7142e-05	***
AaNINV30	gene-Aa19Dg57473	0.915997	0.000520661	***
AaVINV6	gene-Aa19Dg57692	0.929676	0.000283349	***
AaVINV7	gene-Aa19Dg58082	-0.910662	0.000642433	***
AaNINV10	gene-Aa19Dg58082	0.906786	0.00074249	***
AaNINV52	gene-Aa19Dg58082	0.910063	0.000657251	***
AaVINV3	gene-Aa19Dg58082	0.936032	0.000204686	***
AaVINV6	gene-Aa19Dg58082	0.958222	4.71071e-05	***
AaNINV28	gene-Aa1Ag59550	-0.911089	0.000632031	***
AaNINV62	gene-Aa1Ag59550	-0.90841	0.000699345	***
AaNINV30	gene-Aa1Ag59550	0.904407	0.000809018	***
AaNINV28	gene-Aa1Ag60176	0.901022	0.000910698	***
AaNINV62	gene-Aa1Ag60176	0.921722	0.000409032	***
AaNINV57	gene-Aa1Bg60754	0.969721	1.54406e-05	***
AaNINV30	gene-Aa1Cg62333	-0.906028	0.000763256	***
AaNINV48	gene-Aa1Cg62333	0.914905	0.000544149	***
AaNINV28	gene-Aa1Cg62333	0.994433	4.21527e-08	***
AaNINV29	gene-Aa1Cg63139	0.914687	0.000548908	***
AaVINV6	gene-Aa1Dg63750	0.918548	0.000468596	***
AaNINV49	gene-Aa1Dg64000	-0.929611	0.000284256	***
AaNINV3	gene-Aa1Dg64000	-0.900164	0.000937828	***
AaNINV62	gene-Aa1Dg64000	0.91262	0.00059566	***
AaNINV37	gene-Aa20Ag65958	0.948617	9.62759e-05	***
AaNINV72	gene-Aa20Ag65958	0.961212	3.64317e-05	***
AaNINV63	gene-Aa20Ag66236	0.917217	0.000495276	***
AaNINV43	gene-Aa20Ag66236	0.942513	0.00014174	***
AaCWINV9	gene-Aa20Ag66236	0.942513	0.00014174	***
AaNINV61	gene-Aa20Ag66236	0.942513	0.00014174	***
